# Supplementary material for: A Spatiotemporal Analysis of a High-Resolution Molecular Network Reveals Shifts of HIV-1 Transmission Hotspots in Guangzhou, China
Source: Viruses. 2025 Mar 7;17(3):384. doi: 10.3390/v17030384 (PMC11945462; doi:10.3390/v17030384)
Supplement: Supplementary file 1 [file viruses-17-00384-s001.zip]

Archive with 1 entries (1 files):
- viruses-3460911-supplementary.pdf
